# Supplementary material for: Amelioration of Coastal Salt-Affected Soils with Biochar, Acid Modified Biochar and Wood Vinegar: Enhanced Nutrient Availability and Bacterial Community Modulation
Source: Int J Environ Res Public Health. 2022 Jun 14;19(12):7282. doi: 10.3390/ijerph19127282 (PMC9223450; doi:10.3390/ijerph19127282)
Supplement: Supplementary file 1 [file ijerph-19-07282-s001.zip]

Archive with 1 entries (1 files):
- ijerph-1711890-supplementary.pdf
